# Supplementary material for: GABAergic Regulation of Astroglial Gliotransmission through Cx43 Hemichannels
Source: Int J Mol Sci. 2022 Nov 7;23(21):13625. doi: 10.3390/ijms232113625 (PMC9656947; doi:10.3390/ijms232113625)
Supplement: Supplementary file 1 [file ijms-23-13625-s001.zip]

Archive with 1 entries (1 files):
- ijms-1785005-supplementary.pdf
